# Supplementary material for: Influential upregulation of KCNE4: Propelling cancer associated fibroblasts-driven colorectal cancer progression
Source: Cancer Cell Int. 2024 Mar 10;24:103. doi: 10.1186/s12935-024-03274-9 (PMC10926681; doi:10.1186/s12935-024-03274-9)
Supplement: Supplementary file 4 — Supplementary Material 4 Table S1: Primers for qRT-PCR [file 12935_2024_3274_MOESM4_ESM.odt]

Table. S1: primers for qRT-PCR
Primers name
Sequence (5’-3’)
ACTIN-F
GAACGGTGAAGGTGACAGCA
ACTIN-R
GTAACAACGCATCTCATATTTGGAA
CCL2-F
CAGCCAGATGCAATCAATGCC
CCL2-R
TGGAATCCTGAACCCACTTCT
CCL5-F
TCATTGCTACTGCCCTCTGC
CCL5-R
CCAGACTTGCTGTCCCTCTC
CCL7-F
CACACAGAAGTGGGTCCAGG
CCL7-R
CACTCTGAGAAAGGACAGGGT
CCL8-F
ATGCTGAAGCTCACACCCTT
CCL8-R
GCAGCAGGTGATTGGAATGG
CSF1-F
AAGTTTGCCTGGGTCCTCTC
CSF1-R
AGACCAACAACAGCAGGGAG
CTGF-F
AAAAGTGCATCCGTACTCCCA
CTGF-R
CCGTCGGTACATACTCCACAG
CXCL10-F
GTGGCATTCAAGGAGTACCTC
CXCL10-R
TGATGGCCTTCGATTCTGGATT
CXCL12-F
ATTCTCAACACTCCAAACTGTGC
CXCL12-R
ACTTTAGCTTCGGGTCAATGC
CXCL1-R
GGTAGCCCTTGTTTCCCCC
CXCL1-R
GGTAGCCCTTGTTTCCCCC
CXCL9-F
CCAGTAGTGAGAAAGGGTCGC
FGF2-F
AGAAGAGCGACCCTCACATCA
FGF2-R
CGGTTAGCACACACTCCTTTG
HGF-F
GCTATCGGGGTAAAGACCTACA
HGF-R
CGTAGCGTACCTCTGGATTGC
IGF1-F
GCTCTTCAGTTCGTGTGTGGA
IGF1-R
GCCTCCTTAGATCACAGCTCC
IL32-F
TGGCGGCTTATTATGAGGAGC
IL32-R
CTCGGCACCGTAATCCATCTC
IL-6-F
GGTACATCCTCGACGGCATCT
IL-6-R
GTGCCTCTTTGCTGCTTTCAC
KCNE4-F
ATGGAGCCTCTGAACAGCAC
KCNE4-R
 GTAGCCCAGCATGATTCCGA
PDGF1-F
GCAAGACCAGGACGGTCATTT
PDGF1-R
GGCACTTGACACTGCTCGT
SPP1-F
CACCTGTGCCATACCAGTTA
SPP1-R
TGTGTGCCTTTTTGTCCAAGC
TGFB1-F
CTAATGGTGGAAACCCACAACG
TGFB1-R
TATCGCCAGGAATTGTTGCTG
